# Supplementary material for: Pyrene-Containing Polyamines as Fluorescent Receptors for Recognition of PFOA in Aqueous Media
Source: Molecules. 2023 Jun 5;28(11):4552. doi: 10.3390/molecules28114552 (PMC10254721; doi:10.3390/molecules28114552)
Supplement: Supplementary file 1 [file molecules-28-04552-s001.zip]

Archive with 1 entries (1 files):
- molecules-2407239-supplementary.pdf
